# Supplementary material for: Uncertain future for global sea turtle populations in face of sea level rise
Source: Sci Rep. 2023 Apr 20;13:5277. doi: 10.1038/s41598-023-31467-1 (PMC10119306; doi:10.1038/s41598-023-31467-1)
Supplement: Supplementary file 1 — Supplementary Information. [file 41598_2023_31467_MOESM1_ESM.zip]

Archive with 4 entries (4 files):
- SI_Guide.docx
- Supplementary info.doc
- Supplementary_File.kmz
- Supplementary_Tables.docx
